# Supplementary material for: Comparison of methods for transcriptome imputation through application to two common complex diseases
Source: Eur J Hum Genet. 2018 Jul 5;26(11):1658–67. doi: 10.1038/s41431-018-0176-5 (PMC6189136; doi:10.1038/s41431-018-0176-5)
Supplement: Supplementary file 10 — Supplementary Table 1 [file 41431_2018_176_MOESM10_ESM.xlsx]

## Sheet: Sheet1
Supplementary Table 1. Comparison of transcriptome imputation software packages
	PrediXcan	MetaXcan	FUSION
Which version of the GTEx data was used to train gene expression prediction models?	GTEx version 6p	GTEx version 6p	GTEx version 6
Which statistical method(s) was used to train gene expression prediction models?	Elastic net	Elastic net	Elastic net, LASSO, GBLUP and BSLMM
After gene expression prediction models were trained, which models were made publically available as part of the software package?	Models where correlation between predicted and observed expression (as calculated through 10-fold cross-validation) was significant at FDR<5%	Models where correlation between predicted and observed expression (as calculated through 10-fold cross-validation) was significant at FDR<5%	Models where the heritability of gene expression calculated using SNPs within 1Mb of the gene TSS is significant at p<0.05
Are raw genotype and phenotype data or GWAS summary statistics used to predict expression?	Raw genotype and phenotype data	GWAS summary statistics	GWAS summary statistics are preferred, but raw data can be used.
How are SNPs present in the expression prediction models but absent from the GWAS genotype data dealt with?	They are not used for gene expression prediction.	They are not used for gene expression prediction.	Their GWAS summary statistics are imputed using the Imp-G summary algorithm, which uses information from other nearby SNPs present in the GWAS data. These imputed GWAS summary statistics are then used for gene expression prediction.
