# Supplementary material for: Comparison of methods for transcriptome imputation through application to two common complex diseases
Source: Eur J Hum Genet. 2018 Jul 5;26(11):1658–67. doi: 10.1038/s41431-018-0176-5 (PMC6189136; doi:10.1038/s41431-018-0176-5)
Supplement: Supplementary file 11 — Supplementary Table 2 [file 41431_2018_176_MOESM11_ESM.xlsx]

## Sheet: S2 Table
S2 Table. p values for genes significantly associated with CD or T1D from Gamazon et al., and their p values in this analysis.
Gene	Phenotype	p value in Gamazon et al.	p value in this analysis
ATG16L1	CD	1.94e-10	2.47e-10
IL23R	CD	1.74e-07	2.07e-08
APEH	CD	2.77e-07	2.54e-07
ZNF300	CD	6.29e-07	4.39e-07
NKD1	CD	8.91e-07	4.05e-06
BSN	CD	2.89e-06	1.1e-05
GPX1	CD	3.87e-06	3.85e-06
SLC22A5	CD	5.75e-06	3.98e-06
DCLRE1B	T1D	4.34e-15	5.81e-15
ZNF165	T1D	2.92e-13	1.85e-12
ERBB3	T1D	1.01e-11	7.44e-12
EGFL8	T1D	2.52e-10	3.43e-05
C6orf136	T1D	2.52e-10	0.001501
HCG27	T1D	2.52e-10	7.61e-05
GTF2H4	T1D	2.52e-10	6.59e-13
DDR1	T1D	2.52e-10	2.94e-09
AGER	T1D	2.52e-10	3.59e-06
POU5F1	T1D	2.52e-10	4.88e-13
ATP6V1G2	T1D	2.52e-10	1.21e-07
TUBB	T1D	2.52e-10	0.00016
AIF1	T1D	2.52e-10	4e-06
CYP21A2	T1D	2.52e-10	1.12e-36
LSM2	T1D	2.52e-10	0.002765
VARS2	T1D	2.52e-10	4.84e-08
APOM	T1D	2.52e-10	6.26e-31
DDAH2	T1D	2.52e-10	8.32e-16
NCR3	T1D	2.52e-10	1.4e-24
ZSCAN16	T1D	7.37e-10	3.27e-10
ZKSCAN4	T1D	7.73e-10	6.7e-10
PTPN22	T1D	5.41e-09	5.03e-10
RPS26	T1D	6e-09	1.53e-08
GDF11	T1D	9.11e-09	2.74e-08
SUOX	T1D	4.49e-08	3.55e-08
BTN3A2	T1D	3.3e-07	2.46e-07
PRSS16	T1D	1.34e-06	3.25e-05
FAM109A	T1D	1.94e-06	6.17e-07
SH2B3	T1D	3.05e-06	5.19e-06
