# Supplementary material for: Comparison of methods for transcriptome imputation through application to two common complex diseases
Source: Eur J Hum Genet. 2018 Jul 5;26(11):1658–67. doi: 10.1038/s41431-018-0176-5 (PMC6189136; doi:10.1038/s41431-018-0176-5)
Supplement: Supplementary file 12 — Supplementary Table 3 [file 41431_2018_176_MOESM12_ESM.xlsx]

## Sheet: S3 Table
S3 Table. Predicted significant gene expression – Crohn’s disease associations from application of MetaXcan to meta-analysis summary statistics.
Gene	MetaXcan Z-score	MetaXcan effect size	MetaXcan p value	Chr	Transcription start site	GTEx tissue
SLC22A5	-8.287	-0.395	1.161e-16	5	131705443	Whole blood
IRGM	-8.01984	-1.77133	1.05885e-15	5	150226085	Whole blood
CARD9	7.631	0.336	2.324e-14	9	139256354	Whole blood
TNFSF15	-6.9	-0.956	5.191e-12	9	117551599	Whole blood
SEC16A	-6.881	-0.259	5.93e-12	9	139334548	Whole blood
IFRD2	6.831	10.722	8.436e-12	3	50325162	Sigmoid colon
RNASET2	-6.806	-0.181	1e-11	6	167342991	Whole blood
ATG16L1	-6.788	-9.239	1.135e-11	2	234118696	Sigmoid colon
STMN3	6.728	0.471	1.725e-11	20	62271060	Whole blood
ERAP2	6.695	0.145	2.161e-11	5	96211642	EBV-transformed lymphocytes
SLC22A5	-6.539	-0.284	6.202e-11	5	131705443	EBV-transformed lymphocytes
ERAP2	6.478	0.128	9.273e-11	5	96211642	Whole blood
ERAP2	6.469	0.157	9.835e-11	5	96211642	Sigmoid colon
NPIPB7	-6.435	-0.598	1.231e-10	16	28467692	Whole blood
CREM	-6.118	-0.413	9.503e-10	10	35415718	EBV-transformed lymphocytes
MST1R	6.071	9.254	1.27e-09	3	49924434	EBV-transformed lymphocytes
TUFM	6.02	0.147	1.744e-09	16	28853731	Whole blood
UBA7	5.927	0.247	3.076e-09	3	49842639	Whole blood
SH2B1	-5.901	-0.869	3.619e-09	16	28857920	Whole blood
SULT1A2	5.888	0.147	3.906e-09	16	28603263	Whole blood
LIME1	-5.876	-0.422	4.201e-09	20	62366814	Sigmoid colon
DDR1	5.764	1.405	8.219e-09	6	30844197	Sigmoid colon
TUFM	5.731	0.251	9.972e-09	16	28853731	Sigmoid colon
BRD7	-5.712	-0.21	1.12e-08	16	50347397	Whole blood
RTEL1	5.702	0.772	1.184e-08	20	62289162	Whole blood
NPIPB6	5.687	0.565	1.296e-08	16	28353875	Whole blood
GSDMB	-5.612	-0.198	2.002e-08	17	38060847	Whole blood
INPP5E	-5.525	-0.372	3.288e-08	9	139323070	EBV-transformed lymphocytes
IL18RAP	-5.436	-0.221	5.463e-08	2	103035148	Whole blood
CCDC116	-5.436	-0.246	5.463e-08	22	21987006	Sigmoid colon
IL12RB2	-5.434	-0.4	5.514e-08	1	67773046	Whole blood
TUFM	5.417	0.485	6.05e-08	16	28853731	EBV-transformed lymphocytes
SDCCAG3	-5.411	-0.197	6.266e-08	9	139296376	Whole blood
ATG16L1	-5.341	-0.359	9.223e-08	2	234118696	EBV-transformed lymphocytes
SLC34A3	5.335	3.708	9.567e-08	9	140125208	Sigmoid colon
HLA-DOB	-5.182	-0.198	2.195e-07	6	32780539	Sigmoid colon
ICAM5	5.17	0.656	2.342e-07	19	10400654	Whole blood
ORMDL3	-5.153	-0.151	2.558e-07	17	38077293	EBV-transformed lymphocytes
FGFR1OP	5.124	0.926	2.985e-07	6	167412669	Whole blood
CISD1	5.095	0.165	3.483e-07	10	60028817	Whole blood
GSDMB	-5.076	-0.229	3.845e-07	17	38060847	EBV-transformed lymphocytes
EIF3C	5.042	0.346	4.599e-07	16	28699878	EBV-transformed lymphocytes
NTN5	5.024	0.58	5.063e-07	19	49164665	Whole blood
ACSL6	-4.933	-0.159	8.111e-07	5	131142682	Sigmoid colon
ETS2	4.919	0.476	8.696e-07	21	40177230	Whole blood
FLOT1	-4.853	-1.415	1.217e-06	6	30695485	Whole blood
PLCL1	4.843	0.186	1.279e-06	2	198669425	Whole blood
ADCY7	-4.826	-0.422	1.391e-06	16	50280047	Whole blood
CDC42SE2	4.823	0.307	1.417e-06	5	130581185	EBV-transformed lymphocytes
IPMK	4.822	0.345	1.419e-06	10	59951277	Whole blood
RASGRP1	4.756	0.498	1.974e-06	15	38780303	EBV-transformed lymphocytes
DOCK7	-4.682	-0.496	2.842e-06	1	62920398	Whole blood
FKBPL	4.569	0.696	4.911e-06	6	32096483	Whole blood
PDLIM4	-4.561	-0.487	5.081e-06	5	131593363	EBV-transformed lymphocytes
