# Supplementary material for: Comparison of methods for transcriptome imputation through application to two common complex diseases
Source: Eur J Hum Genet. 2018 Jul 5;26(11):1658–67. doi: 10.1038/s41431-018-0176-5 (PMC6189136; doi:10.1038/s41431-018-0176-5)
Supplement: Supplementary file 13 — Supplementary Table 4 [file 41431_2018_176_MOESM13_ESM.xlsx]

## Sheet: S4 Table
S4 Table. Predicted significant gene expression – type 1 diabetes associations from application of MetaXcan to meta-analysis summary statistics
Gene	MetaXcan Z-score	MetaXcan effect size	MetaXcan p value	Chr	Transcription start site	GTEx tissue
HLA-DRB1	-37.3257	-2.57223	6.28159e-305	6	32546546	Pancreas
C4B	35.9607	3.9145	3.44795e-283	6	31982539	EBV-transformed lymphocytes
C4B	35.6531	2.40729	2.10875e-278	6	31982539	Whole Blood
HLA-DQB1	-34.3864	-2.53099	4.0303e-259	6	32627244	EBV-transformed lymphocytes
CYP21A2	33.2362	3.48334	3.22635e-242	6	32006042	Whole Blood
HLA-DRB1	-31.5466	-2.38107	1.99869e-218	6	32546546	Whole Blood
HLA-DRB1	-31.1919	-3.96172	1.37068e-213	6	32546546	EBV-transformed lymphocytes
HLA-DQA1	-29.1007	-2.18291	3.51306e-186	6	32595956	Pancreas
HLA-DQB1	-28.1006	-2.04964	9.64026e-174	6	32627244	Whole Blood
C4A	-25.7814	-2.02616	1.43384e-146	6	31949801	Pancreas
HLA-DRB5	-24.752	-5.32448	2.95185e-135	6	32485120	Whole Blood
HLA-DRB5	-23.7437	-2.13668	1.27495e-124	6	32485120	EBV-transformed lymphocytes
HLA-DQA2	23.5994	1.30732	3.90513e-123	6	32709119	Whole Blood
NOTCH4	-23.5388	-4.25455	1.63385e-122	6	32164101	Pancreas
SKIV2L	-22.7639	-1.37179	1.04496e-114	6	31927074	Whole Blood
C4A	-21.8935	-2.13915	2.9982e-106	6	31949801	Whole Blood
PBX2	-21.8485	-34.3555	8.03563e-106	6	32152512	Pancreas
HLA-DRB5	-21.7485	-2.68833	7.14049e-105	6	32485120	Pancreas
ZBTB22	21.4667	17.8036	3.19098e-102	6	33282183	Pancreas
HLA-DQA2	20.8484	1.52207	1.57511e-96	6	32709119	Pancreas
C2	20.7113	5.42356	2.74076e-95	6	31865562	Whole Blood
IP6K3	-19.9967	-3.21721	5.88429e-89	6	33689444	Whole Blood
GTF2H4	-19.876	-1.39334	6.56543e-88	6	30875961	EBV-transformed lymphocytes
HLA-DRA	-19.7593	-1.0818	6.6691e-87	6	32407619	EBV-transformed lymphocytes
SKIV2L	-19.6943	-1.40011	2.41268e-86	6	31927074	Pancreas
HLA-DOA	-18.9543	-2.22733	4.07074e-80	6	32971955	EBV-transformed lymphocytes
ITPR3	-18.584	-1.75889	4.32638e-77	6	33588142	EBV-transformed lymphocytes
FLOT1	18.2009	7.75016	5.07643e-74	6	30695486	Whole Blood
IER3	18.0949	2.43721	3.49573e-73	6	30710976	Whole Blood
TAP2	-17.9593	-1.29986	4.05739e-72	6	32789610	Whole Blood
LY6G5B	-17.9122	-1.49382	9.46501e-72	6	31637944	Pancreas
RNF5	-17.3927	-0.991351	9.36641e-68	6	32146131	Pancreas
MICA	17.1806	2.31588	3.71164e-66	6	31371356	Whole Blood
LY6G5B	-16.9469	-1.77551	2.0285e-64	6	31637944	Whole Blood
C4A	-16.8424	-1.65777	1.19223e-63	6	31949801	EBV-transformed lymphocytes
GPSM3	-16.8388	-4.00587	1.26751e-63	6	32158543	Whole Blood
HLA-DMA	16.6569	0.646762	2.69567e-62	6	32916390	Pancreas
HCG27	16.4357	0.970658	1.06183e-60	6	31165537	Pancreas
TUBB	16.3696	1.40337	3.15403e-60	6	30687978	EBV-transformed lymphocytes
HLA-B	16.3281	1.70119	6.23337e-60	6	31321649	Pancreas
RING1	-15.6375	-3.23656	4.03993e-55	6	33176272	EBV-transformed lymphocytes
C6orf136	-15.5501	-3.57081	1.58911e-54	6	30614816	Whole Blood
MICA	15.3125	1.94925	6.31058e-53	6	31371356	Pancreas
SYNGAP1	-15.1522	-1.63338	7.32469e-52	6	33387847	EBV-transformed lymphocytes
HSPA1L	-14.6601	-1.43516	1.16122e-48	6	31777396	EBV-transformed lymphocytes
TRIM31	-14.2369	-0.942449	5.40459e-46	6	30070674	EBV-transformed lymphocytes
FLOT1	13.9454	1.52956	3.35421e-44	6	30695486	Pancreas
RNF39	13.695	0.735932	1.08714e-42	6	30040934	Pancreas
HLA-DOA	-13.6698	-1.68013	1.53834e-42	6	32971955	Whole Blood
LST1	-13.6372	-1.21305	2.40554e-42	6	31553901	Pancreas
HCG27	13.0911	1.70928	3.70143e-39	6	31165537	EBV-transformed lymphocytes
SKIV2L	-12.7174	-0.94795	4.73262e-37	6	31927074	EBV-transformed lymphocytes
PSMB9	12.5767	0.59922	2.83744e-36	6	32821938	Whole Blood
HLA-DPB1	-12.3487	-0.759165	4.9484e-35	6	33043703	EBV-transformed lymphocytes
C6orf48	-12.3408	-0.764477	5.45808e-35	6	31802385	Whole Blood
RPS18	12.3395	1.26445	5.54875e-35	6	33240364	Pancreas
NOTCH4	-12.0769	-1.60778	1.39916e-33	6	32164101	Whole Blood
LY6G5C	-11.9464	-0.535846	6.77977e-33	6	31644461	Whole Blood
HLA-B	11.2879	0.698541	1.50533e-29	6	31321649	EBV-transformed lymphocytes
HLA-DPB1	-11.0208	-0.378282	3.03464e-28	6	33043703	Pancreas
RNF5	-10.9792	-1.02142	4.81283e-28	6	32146131	EBV-transformed lymphocytes
PSMB9	10.9668	0.909281	5.52054e-28	6	32821938	EBV-transformed lymphocytes
ZKSCAN3	-10.9195	-1.30081	9.30228e-28	6	28317691	EBV-transformed lymphocytes
PGBD1	-10.8255	-0.571728	2.6073e-27	6	28249314	EBV-transformed lymphocytes
PBX2	-10.7109	-1.54753	9.04741e-27	6	32152512	Whole Blood
POU5F1	10.7023	0.570131	9.92864e-27	6	31132119	Pancreas
VWA7	-10.5905	-1.47015	3.29729e-26	6	31733367	Pancreas
BTN3A2	-9.88624	-0.298954	4.77649e-23	6	26365387	Pancreas
TAP2	-9.88361	-0.97642	4.90315e-23	6	32789610	EBV-transformed lymphocytes
RDH16	9.86247	1.18551	6.05406e-23	12	57345219	EBV-transformed lymphocytes
GABBR1	9.82121	1.5693	9.12396e-23	6	29570005	Whole Blood
ZNF165	9.69448	0.408534	3.18258e-22	6	28048753	Pancreas
HLA-F	-9.61452	-0.461794	6.94326e-22	6	29690552	EBV-transformed lymphocytes
RPS26	9.53302	0.781794	1.52769e-21	12	56435637	EBV-transformed lymphocytes
SUOX	-9.32925	-0.690262	1.06624e-20	12	56390964	Whole Blood
HIST1H4I	-9.32431	-1.53845	1.11704e-20	6	27107076	EBV-transformed lymphocytes
BTN3A2	-9.23554	-0.216132	2.56998e-20	6	26365387	EBV-transformed lymphocytes
SFTA2	9.12553	1.80588	7.13882e-20	6	30899130	Whole Blood
POU5F1	9.12052	0.557228	7.47644e-20	6	31132119	Whole Blood
MICB	8.99797	0.873418	2.29924e-19	6	31462658	Whole Blood
TRIM31	-8.97054	-0.906359	2.95051e-19	6	30070674	Pancreas
OR2B6	8.83711	1.61744	9.82257e-19	6	27925019	Whole Blood
HMGN4	-8.76172	-0.395215	1.92291e-18	6	26538633	Whole Blood
BTN3A2	-8.67065	-0.16924	4.29653e-18	6	26365387	Whole Blood
HLA-DRA	-8.66877	-2.29981	4.36831e-18	6	32407619	Whole Blood
ZNF311	8.66857	1.2522	4.37576e-18	6	28962562	Whole Blood
TRIM38	-8.64061	-0.421183	5.59156e-18	6	25963030	Whole Blood
CCHCR1	8.62757	0.52858	6.26711e-18	6	31110216	Whole Blood
TRIM15	8.61537	0.773444	6.97185e-18	6	30130993	Whole Blood
ZFP57	8.42674	0.978415	3.55435e-17	6	29640169	Pancreas
HLA-G	8.3404	0.386339	7.40417e-17	6	29794744	EBV-transformed lymphocytes
NRM	8.30734	1.56988	9.78742e-17	6	30655824	Whole Blood
HLA-G	8.16209	0.284499	3.29272e-16	6	29794744	Whole Blood
TCF19	-8.10093	-0.519996	5.45395e-16	6	31126319	EBV-transformed lymphocytes
RPS26	8.06067	0.57459	7.58775e-16	12	56435637	Whole Blood
POU5F1	7.92452	0.700812	2.29033e-15	6	31132119	EBV-transformed lymphocytes
MICA	-7.81522	-0.470449	5.48684e-15	6	31371356	EBV-transformed lymphocytes
DDR1	7.75352	0.933039	8.93799e-15	6	30844198	Whole Blood
ZSCAN31	7.68981	0.397854	1.47353e-14	6	28292470	Pancreas
CLEC16A	-7.55556	-18.4121	4.17076e-14	16	11038345	Whole Blood
HLA-G	7.38894	0.500129	1.48006e-13	6	29794744	Pancreas
SLC39A7	7.33591	1.32928	2.20215e-13	6	33169522	Pancreas
HSPA1L	7.2226	0.7948	5.10046e-13	6	31777396	Pancreas
TRIM26	-7.20238	-1.28522	5.91689e-13	6	30152232	Whole Blood
PRRT1	-7.09876	-0.642211	1.25881e-12	6	32116136	EBV-transformed lymphocytes
TAPBP	7.07002	0.915261	1.54916e-12	6	33267471	Whole Blood
RPS26	6.96053	0.879665	3.39e-12	12	56435637	Pancreas
BTN3A3	-6.93161	-0.930267	4.16087e-12	6	26440700	Pancreas
COL11A2	6.9002	0.915658	5.19276e-12	6	33130458	Pancreas
TCF19	-6.66754	-1.13684	2.60125e-11	6	31126319	Whole Blood
HLA-A	6.62479	0.267812	3.47739e-11	6	29909037	Pancreas
CCHCR1	-6.53391	-0.232614	6.40747e-11	6	31110216	EBV-transformed lymphocytes
LEMD2	6.51222	0.420845	7.40461e-11	6	33738979	EBV-transformed lymphocytes
HIST1H2AC	-6.47968	-0.523858	9.19166e-11	6	26124373	EBV-transformed lymphocytes
PSORS1C1	-6.45244	-0.526171	1.10064e-10	6	31082527	Pancreas
ZNRD1	6.37403	0.631353	1.84127e-10	6	30029031	Pancreas
HIST1H2BD	-6.30759	-0.82364	2.83405e-10	6	26158349	Whole Blood
HLA-DPA1	6.2314	0.304736	4.62273e-10	6	33032346	Whole Blood
DHX16	6.10388	0.563401	1.03526e-09	6	30622483	Pancreas
PPP1R11	-6.02941	-0.706885	1.64556e-09	6	30034486	Whole Blood
ATP6V1G2	5.97429	1.34437	2.31097e-09	6	31512239	Pancreas
BAK1	-5.9721	-0.207521	2.34219e-09	6	33540329	EBV-transformed lymphocytes
PRRC2A	5.96556	2.73859	2.43789e-09	6	31588497	Pancreas
SMARCE1	-5.95063	-1.0063	2.67104e-09	17	38785736	Whole Blood
ALDH2	-5.93743	-0.693083	2.89523e-09	12	112204691	Whole Blood
ZNRD1	-5.89564	-0.832591	3.73235e-09	6	30029031	Whole Blood
HCG27	5.78926	0.391041	7.06985e-09	6	31165537	Whole Blood
DAXX	-5.78131	-0.623713	7.41196e-09	6	33286335	Whole Blood
BCAR1	5.75591	0.496368	8.61747e-09	16	75262928	Whole Blood
CTSH	5.75069	0.24689	8.88774e-09	15	79213400	Whole Blood
HIST1H2BJ	-5.72212	-0.540827	1.052e-08	6	27093676	EBV-transformed lymphocytes
HLA-DPB1	-5.66642	-0.0986699	1.45814e-08	6	33043703	Whole Blood
LEMD2	5.64713	1.27882	1.63144e-08	6	33738979	Whole Blood
ZNF311	-5.55344	-0.425205	2.80095e-08	6	28962562	EBV-transformed lymphocytes
PTPN22	5.48994	0.652091	4.02071e-08	1	114356433	Pancreas
ZFP57	5.40922	0.702049	6.33003e-08	6	29640169	EBV-transformed lymphocytes
SLC17A3	5.2915	0.50758	1.21315e-07	6	25833294	Whole Blood
PRKD2	-5.21232	-0.294056	1.86495e-07	19	47177532	Whole Blood
ZFP57	5.18681	3.99559	2.13922e-07	6	29640169	Whole Blood
RASGRP1	5.07835	0.570536	3.80719e-07	15	38780304	EBV-transformed lymphocytes
SUOX	-5.04217	-0.289279	4.60282e-07	12	56390964	EBV-transformed lymphocytes
VARS2	5.00814	0.353323	5.49588e-07	6	30881982	Pancreas
SUOX	-5.00422	-0.114549	5.60884e-07	12	56390964	Pancreas
ATP23	4.99654	0.168362	5.83675e-07	12	58335324	EBV-transformed lymphocytes
ORMDL3	-4.95855	-0.166816	7.10203e-07	17	38077294	EBV-transformed lymphocytes
BAK1	-4.93917	-0.226761	7.84571e-07	6	33540329	Whole Blood
PTEN	-4.92137	-0.376977	8.59416e-07	10	89626430	Pancreas
GSDMB	-4.76996	-0.245563	1.8426e-06	17	38060848	EBV-transformed lymphocytes
RHOC	-4.76764	-0.449641	1.86396e-06	1	113243728	Whole Blood
PRSS16	4.71604	0.442051	2.40474e-06	6	27215480	Whole Blood
ORMDL3	-4.69408	-0.177536	2.67808e-06	17	38077294	Whole Blood
CTSH	4.67547	0.15951	2.93281e-06	15	79213400	EBV-transformed lymphocytes
CLECL1	4.60348	0.335823	4.15484e-06	12	9868456	Pancreas
UQCR10	-4.60329	-0.359794	4.1586e-06	22	30163358	EBV-transformed lymphocytes
